# Supplementary material for: Quantitative Analysis of Mouse Urine Volatiles: In Search of MHC-Dependent Differences
Source: PLoS One. 2007 May 9;2(5):e429. doi: 10.1371/journal.pone.0000429 (PMC1855987; doi:10.1371/journal.pone.0000429)
Supplement: Table S1 — Comparison of the abundance of urinary components between strain B6J and the other strains. Substance number refers to components previously reported (without capital letters) or newly analyzed in this study (with capital letters). The retention times and the characteristic ion fragments used in the calculation of the peak area are indicated. Component # 27 is the summed intensity from peaks at retention times 15.93, 19.37 and 21.06 min. Components of unknown structure are defined by the mass and relative abundance (in brackets) of characteristic fragments. The numbers on right side refer to the ratio of the means between strain B6J and each of the five other strains. For a given strain X, this ratio was calculated by dividing B6J/X or X/B6J for means B6J>X or X>B6J, respectively. Therefore, these ratios are always >1. Significant differences are shaded and enumerated at the bottom. (0.06 MB XLS) [file pone.0000429.s003.xls]

## Sheet: Table1S
Peak #			Retention time (min)			Fragment used for SIM-evaluation			Substance/Characteristic fragments (relative intensity)	B6J / b2mJ			B6J / B6F			B6J / B6NCrl			B6J / BALB/cCrl			B6J / DBA/2Crl		Comparison of B6J with
											b / b*			b / b			b / b			b / d			b / d	b2mJ			B6F			B6NCrl			BALB/cCrl			DBA/2Crl
																									Wert			Wert			Wert			Wert			Wert
	D			5.2514			47.05		Methanthiol		0.0686026			<0.001			0.650101			<0.001			<0.001		1.1829			1.4915			1.05201			2.71874			3.45658
	E			5.41894			43		unknown [40 (7), 42 (26), 43 (100), 44 (11), 45 (91), 46 (41)]		0.0341629			0.55008			<0.001			<0.001			<0.001		1.71741			1.31777			23.47			27.6704			27.5101
	2			5.748			58.1		Acetone		0.434459			0.150937			0.00423019			0.0841805			0.00786591		1.24053			1.52595			4.07274			1.82393			3.17597
	3			6.35696			79		unknown [45 (7), 47 (10), 59 (2), 64 (3), 78 (4), 79 (100), 80 (6), 81 (5), 94 (4)]		0.904438			0.619652			0.0427236			0.956338			0.217388		1.01139			1.04873			1.25975			1.00655			1.09511
	4A			6.664			72.05		unknown [38 (6), 39 (25), 40 (6), 41 (88), 42 (11), 43 (100), 57 (5), 72 (40)]		0.752839			<0.001			0.0412518			0.0120596			<0.001		1.02689			1.60734			1.32102			1.47875			3.61572
	5A			7.19065			55.05		unknown [39 (22), 40 (30), 41 (15), 42 (13), 43 (89), 55 (100), 56 (35), 64 (11), 70 (32)]		0.320673			0.00740447			0.694144			0.61676			0.777289		1.21322			1.27806			1.0612			1.07845			1.03089
	6			7.3448			43.1		2-Butanone		0.371926			0.0029985			<0.001			0.068187			0.126725		1.12635			1.6227			1.76636			1.31336			1.99297
	7			7.6906			71.1		2-Methyl-3-buten-2-ol		0.0604217			0.477351			0.0154369			0.0459302			0.186007		2.34232			1.2726			2.5529			2.49245			1.62744
	7A			7.9418			76		unknown [39 (5), 45 (37), 46 (17), 47 (100), 48 (25), 58 (5), 75 (8), 76 (73), 132 (16)]		0.110975			<0.001			0.845793			<0.001			<0.001		1.33464			2.03127			1.03976			3.75426			5.67996
	8			9.1372			43.1		3-Methyl-2-butanone		0.00688			0.912915			<0.001			<0.001			<0.001		1.36266			1.01528			4.37078			2.54768			1.72679
	9A			9.29735			57.1		unknown [39 (31), 41 (100), 43 (18), 55 (13), 56 (10), 57 (97), 58 (66), 78 (8)]		0.0957536			<0.001			0.0388677			0.115387			0.0364638		1.19262			1.71197			1.43177			1.24903			2.8744
	11			10.1094			43.1		2-Pentanone		<0.001			<0.001			<0.001			<0.001			0.794823		2.25124			2.14179			9.74555			7.61931			1.0781
	12			10.4924			44.1		Pentanal		0.620548			0.00161082			0.0507307			0.11345			<0.001		1.09199			1.99382			1.76441			1.37375			2.84547
	15			11.6006			55.1		unknown [39 (11), 41 (14), 51 (5), 52 (8), 54 (53), 55 (100), 56 (5)]		0.389464			<0.001			0.762872			<0.001			<0.001		1.07903			1.65132			1.05046			2.01129			48.262
	16			11.6936			112.1		unknown [39 (33), 40 (24), 41 (47), 43 (100), 55 (18), 59 (22), 69 (37), 97 (39), 112 (42)]		0.175095			0.0122494			<0.001			0.869148			<0.001		1.2935			1.71379			3.50958			1.0316			3.98999
	16A			11.8743			43.1		unknown [39 (24), 41 (67), 43 (100), 44 (6), 68 (4)]		0.23661			<0.001			<0.001			0.00330866			<0.001		1.27759			3.31835			2.20985			1.77544			18.5871
	17			12.0236			56.1		3-Methyl-3-buten-1-ol		0.979156			0.177122			0.632637			0.0192764			0.0389		1.01157			2.04605			1.33264			4.92432			3.17417
	18			12.3632			69.05		3-Penten-2-one		0.00226108			0.0114822			0.631629			0.155309			0.140613		1.41364			1.44243			1.06891			1.2578			1.27375
	19			12.6424			94		Dimethyldisulfide		0.250011			<0.001			0.088785			<0.001			<0.001		1.21838			2.46593			1.38978			4.75243			4.72666
	20			13.0814			43.1		unknown [39 (26), 40 (11), 41 (54), 42 (14), 43 (100), 45 (31), 55 (9), 73 (31), 88 (9)]		0.16269			0.500542			0.942642			0.963106			0.0344075		1.19517			1.09148			1.01796			1.01012			1.34591
	21			13.7292			91.05		Toluene		0.544516			0.313289			<0.001			0.00105099			<0.001		1.0711			1.15702			2.47659			1.58122			2.05582
	22			14.1582			71.1		3-Methyl-2-buten-1-ol		0.303163			0.127243			0.214713			0.0243033			0.0451713		1.57222			2.14255			1.89539			3.47474			2.57863
	26			15.2812			56.1		Hexanal		0.561048			0.00198139			0.00508385			0.0215899			<0.001		1.13144			2.24886			2.39778			1.70966			3.67332
	27			15.93			126.1		6-Hydroxy-6-methyl-3-heptanone		0.353998			<0.001			<0.001			0.876453			0.00136227		1.10918			2.20517			2.15249			1.02205			1.4737
	28A			16.198			142		unknown [41 (26), 43 (100), 55 (27), 58 (16), 69 (16), 71 (30), 97 (14), 112 (24), 142 (14)]		0.469702			0.534654			0.00109588			<0.001			0.00261245		1.08299			1.08053			2.79386			3.09703			2.39817
	30			17.5173			60.05		3-Methyl-butanoic acid		0.156829			0.159239			<0.001			<0.001			0.02335		1.25628			1.28936			2.46029			2.05496			1.43777
	31			17.7408			98.05		3-Methyl-cyclopentanone		0.27941			0.001599			<0.001			<0.001			0.00103004		1.13867			1.51247			1.86423			1.97866			1.71538
	31A			17.7862			109.1		unknown [43 (17), 55 (11), 65 (8), 67 (8), 79 (14), 81 (13), 109 (100), 110 (8), 124 (27)]		0.90647			<0.001			<0.001			0.443974			<0.001		1.02523			2.08037			2.54784			1.15438			3.33612
	32			18.0236			74.05		2-Methyl-butanoic acid		0.235176			0.602645			<0.001			0.00271219			0.280724		1.17622			1.10585			2.19701			1.74358			1.18915
	34			18.3515			86		unknown [39 (51), 41 (61), 54 (63), 55 (100), 56 (41), 57 (29), 59 (30), 73 (43) 86 (16)]		0.643862			<0.001			0.166335			<0.001			<0.001		1.05332			1.81584			1.34722			2.71392			¥
	35			18.7471			73.05		unknown [39 (43), 41 (58), 43 (23), 54 (60), 55 (100), 56 (37), 57 (33), 59 (27), 73 (38)]		0.676273			<0.001			0.117492			<0.001			<0.001		1.05693			2.13826			1.42086			2.8474			¥
	37			18.9136			56.1		1-Hexanol		0.958723			<0.001			<0.001			<0.001			<0.001		1.00715			2.17355			4.73334			3.46745			4.04471
	36			19.0269			91.05		p-Xylene		0.934548			0.184547			0.113396			0.0420594			0.0251154		1.04346			2.18367			2.97709			5.75486			13.1804
	38			20.0102			58.1		2-Heptanone		<0.001			0.223712			0.00106628			<0.001			0.784665		1.83784			1.19152			2.00582			2.44721			1.05904
	39			20.2474			94		unknown [41 (26), 43 (100), 53 (5), 55 (6), 67 (4), 69 (6), 94 (4), 97 (4), 112 (4)		<0.001			0.440563			<0.001			<0.001			<0.001		2.14371			1.12306			10.0961			21.4141			2.46672
	41			21.4242			55		unknown [39 (32), 41 (44), 43 (22), 55 (100), 57 (44), 85 (42), 97 (26), 111 (43), 126 (37)]		0.708562			0.00937579			0.00880055			0.407472			0.00339653		1.0749			1.70741			1.75642			1.20748			1.77221
	43			22.3734			55.1		3-Hepten-2-one		<0.001			0.00294958			0.019091			<0.001			0.638503		1.77863			1.38115			1.6309			3.30761			1.05978
	44A			23.2488			81		unknown [39 (20), 41 (29), 43 (100), 53 (18), 57 (84), 71 (17), 72 (44), 81 (64), 99 (15)]		0.152101			0.00410824			0.0882469			<0.001			<0.001		1.19981			1.56902			1.7856			2.05544			2.197
	44B			23.4828			83.05		unknown [39 (29), 41 (54), 42 (30), 55 (79), 56 (60), 70 (17), 83 (100), 84 (14), 112 (48)]		0.0809176			<0.001			0.144971			0.399477			<0.001		1.3798			2.34441			1.75073			1.2232			5.3964
	46			23.7012			106.05		Benzaldehyde		0.142745			<0.001			0.394462			0.0161225			0.50089		1.39628			5.69127			2.69766			2.42569			1.14193
	47			24.0908			57.1		unknown [39 (30), 40 (6), 41 (45), 43 (13), 53 (12), 55 (22), 57 (100), 69 (51), 97 (13)]		0.371982			<0.001			<0.001			0.381073			0.00345282		1.11213			2.17562			2.14195			1.12497			1.44055
	48			24.484			73.05		Hexanoic acid		0.53897			0.00443191			0.00322559			0.0431982			0.620883		1.14875			2.39506			2.86096			1.67598			1.223
	49			24.6998			94.1		Phenol		0.273336			0.0421183			0.204416			0.0495661			0.00710708		1.53387			8.84633			4.08709			3.33626			2.65721
	50			24.7531			99.1		unknown [39 (34), 41 (25), 43 (100), 44 (23), 55 (65), 56 (24), 70 (39), 71 (22), 99 (58)]		0.209186			<0.001			0.128891			0.128315			<0.001		1.1708			1.73143			1.36181			1.22802			1.96346
	55			26.6005			60		unknown [39 (18), 41 (26), 43 (18), 45 (24), 58 (11), 59 (27), 60 (100), 114 (13), 129 (26)]		<0.001			0.0057471			0.0121618			<0.001			<0.001		1.66769			1.52868			1.63055			2.46377			119.857
	56			26.7248			99.05		unknown [40 (9), 43 (100), 44 (28), 57 (82), 99 (76)]		0.790168			<0.001			0.0160459			0.352605			0.00555106		1.0326			1.90254			1.57691			1.15454			2.08564
	56A			27.742			114.1		Exo-brevicomin		0.00282934			0.364595			<0.001			<0.001			<0.001		1.69278			1.16552			3.72808			3.20043			3.26377
	56B			27.8682			122.05		unknown [39 (80), 40 (79), 41 (100), 43 (60), 55 (95), 70 (55), 83 (89), 121 (71), 122 (74)]		0.0474943			<0.001			0.00135732			<0.001			<0.001		1.46049			2.03571			3.58104			7.77616			4.35835
	57			28.1236			111.1		2,3-Dehydro-exo-brevicomin		0.0146914			0.0788731			<0.001			<0.001			<0.001		1.37478			1.32182			2.96483			1.79201			3.31305
	58A			29.0478			60.05		Heptanoic acid		0.141331			0.00186569			<0.001			<0.001			<0.001		1.33323			2.20138			6.3149			2.67133			13.1575
	59			29.232			107.1		4-Methylphenol		0.0250383			0.0169744			0.209425			0.00117805			<0.001		2.7137			3.2176			1.80229			3.97499			3.30925
	59A			29.6928			119.05		unknown [39 (21), 43 (23), 51 (11), 63 (16), 65 (28), 89 (12), 91 (100), 119 (87), 120 (75)]		0.372563			0.00136058			0.0179657			0.869407			0.115405		1.13207			1.58743			1.5472			1.02877			1.42921
	60B			30.424			93.1		unknown [39 (31), 41 (87), 43 (56), 55 (58), 67 (28), 69 (47), 71 (65), 80 (31), 93 (100)]		0.0169081			0.304914			<0.001			0.00334633			0.900143		1.72285			1.19067			2.81485			1.82846			1.02268
	62			30.8645			60		2-sec-Butyl-4,5-dihydrothioazole		0.0146853			0.00696544			0.0836248			0.887976			<0.001		1.30974			1.43382			1.33451			1.01396			88.6725
	63			31.8254			91.1		Benzylmethylketone		0.0123368			<0.001			<0.001			0.329176			0.27411		1.37711			2.34744			2.96099			1.18333			1.20087
	63A			31.9072			61.05		Methyl(methylthio)methyldisulfide		0.835518			0.00231221			0.440372			<0.001			<0.001		1.04049			2.3629			1.22994			10.6227			9.8544
	64A			33.0517			55.05		unknown [39 (49), 40 (58), 41 (100), 43 (89), 55 (89), 57 (49), 69 (46), 70 (56), 83 (43)]		0.75484			0.437651			0.0315057			0.504761			0.492827		1.0661			1.23909			1.6629			1.17977			1.20398
	64B			34.5224			57.1		unknown [39 (26), 40 (100), 41 (44), 43 (60), 44 (54), 45 (72), 55 (29), 57 (69), 107 (21)]		0.0230416			0.175755			0.0261034			0.00124726			0.0398485		1.98398			1.36034			1.87807			3.28092			1.72693
	65A			35.3886			61.05		unknown [35 (8), 45 (34), 46 (15), 47 (9), 61 (100), 93 (9), 95 (5), 133 (8), 188 (11)]		0.267944			0.0174152			0.0280267			<0.001			<0.001		1.26381			1.64997			2.13525			8.66424			8.62954
	65B			35.6428			87.05		unknown [39 (12), 41 (29), 43 (100), 44 (24), 55 (33), 56 (23), 57 (21), 58 (20), 87 (27)]		0.137257			0.522939			0.17839			0.559701			0.0154881		1.28771			1.10355			1.49015			1.12488			2.19423
	66			35.842			121.05		unknown [39 (24), 44 (2), 65 (51), 66 (42), 92 (37), 93 (100), 121 (86)]		0.00216308			0.1421			<0.001			<0.001			<0.001		1.68597			1.23129			2.21139			3.62597			2.46144
	66A			36.9396			94.1		unknown [43 (26), 45 (16), 51 (16), 77 (30), 78 (18), 94 (100), 95 (14), 108 (18), 152 (21)]		0.317988			<0.001			<0.001			0.661048			0.183221		1.18813			15.7977			2.78713			1.13552			1.30334
	67			39.1528			117.1		Indol		0.955113			0.342116			0.302217			0.0139553			<0.001		1.01746			1.67035			2.00106			2.43203			2.55925
	67A			40.8576			84		unknown [39 (26), 41 (44), 43 (98), 55 (100), 83 (28), 84 (93), 98 (25), 99 (21), 125 (42)]		0.192877			0.00120336			0.00305465			0.00556831			<0.001		1.40116			2.97924			2.78254			2.46197			11.7584
	67B			41.6316			85.05		unknown [39 (6), 41 (13), 42 (5), 43 (9), 55 (11), 56 (10), 57 (18), 85 (100), 100 (6)]		0.110661			0.004452			0.0850076			0.00960943			<0.001		1.39956			2.08886			1.82503			2.15202			6.20636
	67D			43.81			153.15		unknown [39 (7), 40 (10), 43 (10), 77 (17), 78 (8), 79 (12), 106 (100), 107 (9), 153 (24)]		0.999715			0.0674231			0.042625			0.0113174			0.02531		1.00017			2.70213			3.15295			6.32069			3.61626
	68			45.0174			133.05		ß-Farnesen		0.0167116			0.659464			<0.001			<0.001			<0.001		1.34691			1.07511			2.09048			2.97036			2.27982
	68C			47.7658			172		Menadione		0.00489114			<0.001			0.00196488			0.00182094			<0.001		2.67036			4.28592			5.52329			5.2916			3.06558
	70A			53.9998			69.1		3,7,11-Trimethyl-1,6,10-dodecatrien-3-ol		0.0186933			0.370551			<0.001			<0.001			<0.001		1.85975			1.27387			11.688			7.31171			3.45147
									fraction of significantly different compounds		49			26			24			22			16		0.0724638			0.275362			0.318841			0.362319			0.478261
											20			43			45			47			53
