# Supplementary material for: Quantitative Analysis of Mouse Urine Volatiles: In Search of MHC-Dependent Differences
Source: PLoS One. 2007 May 9;2(5):e429. doi: 10.1371/journal.pone.0000429 (PMC1855987; doi:10.1371/journal.pone.0000429)
Supplement: Table S2 — Abundance of urinary volatiles of B6J, β2m and B6F mice determined by GC/MS in the single ion mode after normalization to the intensity for the anisol standard. The individual mice are numbered. Reference refers to five inter-dispersed measurements of a mixture of equal volumes of urine from B6J01-05, B6F01-05 and β2mJ01-05 mice. The results of the two-tailed t-test (TTEST) for the means with Bonferroni correction for 69 components at p = 0.05 are listed at the bottom. Significant differences are shaded. (0.10 MB XLS) [file pone.0000429.s004.xls]

## Sheet: Tabelle1
Substance number	D	E	2	3	4A	5A	6	7	7A	8	9A	11	12	15	16	16A	17	18	19	20	21	22	26	27	28A	30	31	31A	32	34	35	36	37	38	39	41	43	44A	44B	46	47	48	49	50	55	56	56A	56B	57
Retention time [min]	5.2514	5.41894	5.748	6.35696	6.664	7.19065	7.3448	7.6906	7.9418	9.1372	9.29735	10.1094	10.4924	11.6006	11.6936	11.8743	12.0236	12.3632	12.6424	13.0814	13.7292	14.1582	15.2812	15.93	16.198	17.5173	17.7408	17.7862	18.0236	18.3515	18.7471	19.0269	18.9136	20.0102	20.2474	21.4242	22.3734	23.2488	23.4828	23.7012	24.0908	24.484	24.6998	24.7531	26.6005	26.7248	27.742	27.8682	28.1236
Mass of characteristic fragment	47.05	43	58.1	79	72.05	55.05	43.1	71.1	76	43.1	57.1	43.1	44.1	55.1	112.1	43.1	56.1	69.05	94	43.1	91.05	71.1	56.1	126	142	60.05	98.05	109.1	74.05	86	73.05	91.05	56.1	58.1	94	55	55.1	81	83.05	106.05	57.1	73.05	94.1	99.1	60	99.05	114.1	122.05	111.1
Mouse strain - number
B6J-01	0.43468	0.0932017	2.97615	0.48063	0.104134	0.0679543	2.22872	2.76923	0.105375	3.05177	0.661586	56.3122	0.557251	0.900515	0.0425011	0.783122	0.0295518	1.2008	0.212739	0.195617	0.0713891	0.531468	2.14545	15.9373	0.0614927	7.8028	0.171761	0.0972355	2.29657	0.130886	0.0909285	0.187201	0.119344	1.98623	0.136771	0.853746	0.569039	0.265664	0.926837	9.12124	0.233174	0.899642	0.155032	0.24541	1.16341	0.330905	0.258398	0.0424477	1.90416
B6J-02	0.365915	0.0790495	1.64351	0.71435	0.128108	0.0622076	1.93268	1.27914	0.079066	1.77158	0.506961	35.7714	0.683685	0.875242	0.0464438	0.463873	0.75408	0.99801	0.163084	0.20155	0.0572232	2.08497	2.11591	20.7311	0.0430438	3.9186	0.124818	0.0772731	1.22416	0.128991	0.088605	0.0940576	1.80055	2.8545	0.122647	0.795717	0.828277	0.207158	0.533174	10.1178	0.268702	0.852393	0.155791	0.252117	0.910876	0.325887	0.13342	0.0611565	1.10664
B6J-03	0.24721	0.0624566	2.59022	0.808679	0.100446	0.0469776	1.43998	0.540359	0.050297	1.28536	0.309023	18.7156	0.472147	0.451904	0.0471793	0.169964	0.0599676	0.586975	0.112289	0.0927604	0.0740172	0.330562	1.27953	29.483	0.0222817	2.28939	0.149407	0.113936	0.667618	0.0631784	0.0399313	0.0776592	0.0829342	0.955196	0.0978787	1.17798	0.719681	0.219313	0.561525	9.59149	0.422135	0.413255	0.776422	0.268707	0.609301	0.362895	0.177912	0.0684207	1.19365
B6J-04	0.295253	0.216911	1.10115	0.669074	0.070196	0.0448826	1.20029	0.719925	0.0445025	1.65273	0.314181	17.7596	0.529461	0.615596	0.060568	0.284813	0.153232	0.684956	0.112893	0.293475	0.0972853	0.264998	1.96274	27.1733	0.0451976	2.44022	0.135603	0.100128	0.785692	0.0711485	0.0480976	0.0886806	2.48805	1.25447	0.0901329	0.886619	0.556519	0.210847	0.609113	5.6932	0.31627	0.953747	0.373856	0.347926	1.18676	0.317463	0.199547	0.0655475	1.10146
B6J-05	0.310233	0.106727	1.4682	0.698753	0.0895067	0.0508815	1.15023	4.07277	0.0992537	2.16043	0.392948	21.467	0.178894	0.68921	0.153131	0.353688	0.0248202	0.620662	0.09476	0.171912	0.065142	0.791601	0.550881	35.8631	0.0414597	4.27916	0.197073	0.250706	1.07533	0.111324	0.0769427	0.153919	0.0967989	1.37255	0.155694	1.40054	0.64589	0.207543	0.340864	8.09858	0.306707	0.384145	0.0894447	0.262397	1.09872	0.384714	0.256664	0.0581327	1.7214
B6J-06	0.238899	0.135857	2.02593	0.44719	0.096682	0.0468466	2.34256	0.356846	0.0536344	3.11422	0.492673	42.1301	0.271581	0.971724	0.142832	0.730073	1.3056	1.02051	0.121611	0.271702	0.148412	3.56428	0.752853	38.2737	0.0446424	4.28902	0.264852	0.266677	1.68452	0.102182	0.0596756	0.11275	0.830048	1.62155	0.161036	2.10355	0.746088	0.274815	0.390787	14.1526	0.479751	0.820529	0.656043	0.320986	1.28701	0.689682	0.351627	0.114275	2.17846
B6J-07	0.300725	0.159276	1.13566	0.552606	0.0659135	0.0345671	1.15091	0.409501	0.0308386	1.88707	0.261279	24.2503	0.222483	0.706977	0.0724014	0.372334	0.383172	0.939152	0.0854083	0.333446	0.118376	0.813226	0.560217	23.599	0.0556909	2.31135	0.126682	0.11256	0.961079	0.0626556	0.0372334	0.102311	0.273081	1.55293	0.138327	0.745134	0.654965	0.161592	0.242199	3.9516	0.357471	1.08194	1.99388	0.181185	1.47379	0.261444	0.332384	0.151544	1.83369
B6J-08	0.361998	0.111835	1.42293	0.637927	0.0548545	0.0352095	1.53126	0.38559	0.0486317	1.23163	0.298007	7.48857	0.241204	0.769901	0.0614055	0.293438	0.163591	0.505946	0.326835	0.255408	0.134331	0.156986	1.29284	33.6173	0.0333534	2.11768	0.214818	0.140108	0.576147	0.109039	0.0800286	0.0929799	0.293349	0.776042	0.158711	1.6004	0.539671	0.256518	0.912143	25.3122	0.501835	0.857232	1.63012	0.331399	1.47924	0.387839	0.312811	0.117002	1.87675
B6J-09	0.31868	0.0614255	1.00123	0.902446	0.0829518	0.0332429	0.944376	1.21564	0.0610745	1.80761	0.36131	22.9931	0.288777	0.633009	0.0692051	0.338328	0.324402	0.560307	0.118913	0.162194	0.059184	0.793014	1.18503	24.8645	0.0390306	3.79917	0.168451	0.135543	1.06949	0.11989	0.0770257	0.0767829	0.154051	1.33262	0.147088	1.07917	0.542378	0.200733	0.564801	4.98597	0.338727	0.559571	0.885982	0.245088	1.14454	0.366246	0.240353	0.0370669	1.61131
B6J-10	0.190889	0.0260407	0.930238	0.422884	0.0903614	0.0349988	1.01345	0.926961	0.0439481	1.67143	0.373492	29.4123	0.211929	0.405297	0.0595378	0.194122	0.0173605	0.434337	0.0677201	0.183268	0.0598243	0.15272	0.489165	17.9397	0.026807	3.17934	0.100234	0.0891619	1.03256	0.0517445	0.0307754	0.075631	0.0323536	1.21385	0.0969276	0.822412	0.346805	0.138452	0.199426	5.57896	0.254134	0.444957	0.0997139	0.167285	0.55714	0.280097	0.124163	0.0517524	0.806775
B6J-11	0.22916	0.159896	1.11387	0.594351	0.0887395	0.0449727	1.28719	0.151001	0.0382973	1.84504	0.387178	46.8358	0.651103	0.546272	0.0447476	0.291207	0.448969	0.731362	0.112644	0.154589	0.0655635	1.13084	2.15177	15.3464	0.0399775	3.4918	0.156736	0.104126	1.24093	0.0821507	0.0437704	0.087965	0.160796	1.71521	0.128264	0.764	0.49559	0.203391	0.945857	4.13121	0.228909	1.15653	0.195679	0.329619	0.766172	0.386289	0.293092	0.129026	1.45206
B6J-12	0.251149	0.0889871	1.20929	0.684648	0.0884565	0.0436326	1.29437	1.25787	0.0660929	1.80454	0.360315	16.2406	0.21122	0.661794	0.102732	0.308118	0.0111234	0.636211	0.125935	0.15062	0.0747825	0.227095	0.669904	32.0753	0.0394113	3.67183	0.196569	0.210153	0.978437	0.08664	0.0533922	0.170724	0.0111234	1.00019	0.143805	1.87348	0.637422	0.247003	0.359914	15.3211	0.427851	0.408642	0.139278	0.285343	0.827662	0.487457	0.229167	0.0685634	1.39046
B6J-13	0.199438	0.145469	1.27396	0.575764	0.0736536	0.0483057	1.05318	0.15454	0.0362914	1.94305	0.282157	17.9762	0.241866	0.627447	0.0938546	0.290937	0.679971	0.568404	0.064085	0.206683	0.08399	1.31837	0.698905	30.0822	0.0326163	3.12045	0.165262	0.164906	1.2489	0.0622687	0.0383876	0.11725	0.851854	0.963356	0.148506	1.22792	0.49136	0.178518	0.465528	3.78506	0.401798	0.63066	0.671885	0.277505	1.19502	0.387941	0.390267	0.114453	2.12543
B6J-14	0.269433	0.0606689	7.59509	0.573958	0.0811812	0.0730495	3.05508	0.370066	0.0531552	2.74989	0.460643	38.4166	0.723866	0.491638	0.0634165	0.380466	0.0392364	0.862553	0.170771	0.292045	0.0891607	0.077864	2.57063	34.1187	0.0550473	4.92825	0.262765	0.221175	2.07281	0.0594885	0.028792	0.0865941	0.135053	1.38776	0.147447	2.33289	0.668897	0.413415	1.04214	11.7834	0.4791	1.50893	0.421168	0.464262	0.617865	0.560809	0.315311	0.0524067	1.5598
B6J-15	0.353315	0.101675	1.80432	0.658977	0.0721281	0.0498504	1.54355	0.932326	0.0701943	1.94789	0.362371	42.8961	0.488544	0.68129	0.0286635	0.346485	0.390731	0.795558	0.118548	0.186473	0.0961382	0.75165	2.75477	15.5318	0.0312172	4.6968	0.162902	0.0794813	1.4704	0.0995725	0.0681124	0.164174	3.23714	1.21051	0.161882	0.675716	0.46589	0.191813	0.785543	8.81347	0.19628	2.71463	0.151426	0.328827	1.42865	0.29846	0.3835	0.0504634	2.61497
Mean	0.291132	0.107298	1.95278	0.628149	0.0858208	0.0478386	1.54452	1.03612	0.0587102	1.99495	0.388275	29.2444	0.398267	0.668521	0.0725746	0.373398	0.319054	0.743049	0.133882	0.210116	0.0863213	0.865977	1.41204	26.3091	0.0407513	3.75572	0.173196	0.144211	1.22564	0.0894107	0.0574466	0.112579	0.704435	1.41313	0.135675	1.22262	0.593898	0.225118	0.59199	9.36252	0.347523	0.912453	0.559715	0.287204	1.04974	0.388542	0.266574	0.0788172	1.6318
StdDev	0.234665	0.459504	0.854583	0.206401	0.208201	0.250477	0.386532	1.03227	0.374627	0.282137	0.27069	0.471158	0.490103	0.242871	0.497577	0.459007	1.14618	0.295881	0.492317	0.312714	0.326049	1.06324	0.565452	0.298189	0.266496	0.381152	0.274064	0.440544	0.394798	0.301833	0.371778	0.334833	1.4268	0.361986	0.176167	0.434901	0.207737	0.285416	0.459343	0.609551	0.289132	0.649264	1.03158	0.251579	0.301298	0.291549	0.314447	0.457761	0.293805
b2mJ-01	0.237264	0.274799	0.885072	0.546095	0.0993099	0.0386771	1.03329	0.0945272	0.0716126	0.974494	0.415388	7.26543	0.64142	0.751547	0.0637131	0.269914	0.217138	0.423995	0.108597	0.152399	0.0554007	0.619387	1.8924	35.0033	0.0371333	1.75749	0.190198	0.146012	0.633004	0.102713	0.0696158	0.0512299	2.61363	1.17446	0.0753169	0.928941	0.602206	0.259606	0.779121	9.6908	0.35678	0.409226	0.115176	0.298291	0.580029	0.343463	0.119081	0.0273089	1.01108
b2mJ-02	0.253763	0.343308	3.75553	0.521563	0.118882	0.0414505	2.87795	0.0492844	0.0612967	2.0046	0.547201	32.2431	0.774775	0.701827	0.0299658	0.322572	0.246339	0.655584	0.101108	0.194322	0.0626791	0.279788	2.01804	19.3416	0.0462971	4.1368	0.164017	0.0661203	2.06977	0.107695	0.0725786	0.136429	1.71731	0.804655	0.050494	0.785989	0.279899	0.245946	0.64016	7.64873	0.201937	1.69371	0.309686	0.186209	0.502439	0.360337	0.176797	0.11405	1.43153
b2mJ-03	0.249489	0.339027	2.0188	0.382993	0.100519	0.0353447	1.63581	0.127808	0.0741566	1.30647	0.532533	13.7291	0.615517	0.775533	0.042307	0.270998	1.14125	0.712717	0.113693	0.146205	0.0514195	1.81687	2.39457	24.2537	0.068799	3.05609	0.186508	0.0994598	1.28581	0.117912	0.0825263	0.0707708	3.02582	0.85982	0.0445017	0.885258	0.43952	0.222181	0.614358	11.9307	0.287276	1.10385	0.529263	0.236318	0.620504	0.368643	0.143655	0.0418007	1.10946
b2mJ-04	0.187312	0.320352	1.29801	0.62696	0.0871356	0.0401035	1.46115	0.785625	0.0688729	1.45615	0.392564	13.9946	0.219949	0.849216	0.0266673	0.403749	0.284092	0.538837	0.055626	0.173044	0.135824	0.429171	0.499083	11.4778	0.0557412	4.5061	0.0822099	0.0479296	1.33824	0.108034	0.0701596	0.190257	0.206422	0.480939	0.0492958	0.59235	0.180485	0.0827143	0.200073	8.63746	0.137947	1.89758	0.158604	0.0896852	0.783117	0.247551	0.119414	0.0437333	1.46628
b2mJ-05	0.118082	0.0770139	0.906313	0.44426	0.091187	0.0338191	1.27989	0.52126	0.0459835	0.997421	0.381214	6.14945	0.235519	0.565894	0.0467276	0.479474	0.00745296	0.454528	0.0595939	0.115766	0.120478	0.0926428	0.426733	23.3311	0.0268269	3.01597	0.0904144	0.0870183	0.74644	0.0779331	0.0509286	0.0604423	0.0248432	0.376448	0.0463885	0.735166	0.305407	0.129848	0.157055	15.9299	0.242032	0.260556	0.0784139	0.131676	0.723999	0.199262	0.100139	0.0410745	0.984981
b2mJ-06	0.348227	0.0326207	2.29467	0.474742	0.0813462	0.0614182	2.0541	0.634016	0.0651884	1.85859	0.582291	17.3263	0.620983	0.666455	0.106435	0.603483	0.00652414	0.549256	0.14978	0.309662	0.0822465	0.0967774	2.23746	30.4711	0.0347818	3.24902	0.215131	0.236382	1.00042	0.0718878	0.0505621	0.0417422	0.0375138	0.847678	0.0735417	2.16799	0.45605	0.32681	0.566739	32.0156	0.386502	0.580013	0.092323	0.301791	0.441125	0.632781	0.148043	0.0372161	0.775285
b2mJ-07	0.218437	0.230577	0.938637	0.661595	0.128315	0.0347028	1.54827	0.0453263	0.0597356	1.04829	0.474953	11.1454	0.258755	0.726446	0.0402116	0.280625	0.853033	0.470377	0.0855818	0.166154	0.0689775	1.13341	0.72237	23.5309	0.0169421	3.09939	0.120849	0.100066	1.20261	0.119528	0.0831151	0.090145	1.67828	1.58966	0.039443	1.06798	0.352283	0.212693	0.213012	9.65814	0.41203	1.57342	0.874409	0.190107	0.654373	0.294246	0.0733388	0.0334257	0.661993
b2mJ-08	0.207994	0.35977	0.988216	0.672571	0.0578826	0.0366909	1.22968	0.140775	0.0454231	0.94132	0.253845	6.40601	0.233734	0.437891	0.0312887	0.256442	0.343968	0.494589	0.0658211	0.0713482	0.0903211	0.236129	0.620574	14.1028	0.0329721	3.95061	0.0777489	0.0623877	1.72016	0.0489673	0.0272411	0.151945	0.425025	0.464017	0.0357694	0.574579	0.254401	0.0836245	0.242906	8.26508	0.210657	1.1767	0.659673	0.16108	0.353404	0.213083	0.111224	0.0379666	0.904186
b2mJ-09	0.186003	0.100082	1.10293	0.484557	0.0660565	0.036543	1.31356	0.263633	0.052024	1.30987	0.293972	9.49397	0.255691	0.587086	0.0333588	0.36521	0.146875	0.533037	0.0740077	0.193529	0.07676	0.142858	0.417151	12.3991	0.0447207	3.88563	0.0702977	0.0653656	1.43793	0.0520495	0.0307268	0.165633	0.0813699	0.336453	0.0474361	0.60953	0.169737	0.071446	0.123211	7.61954	0.158386	0.832108	0.104302	0.124956	0.408151	0.238705	0.121104	0.0391381	1.18167
b2mJ-10	0.227609	0.0520828	1.26185	0.575261	0.0837289	0.0503592	1.35337	0.878814	0.0563507	1.55649	0.362296	13.3544	0.421013	0.631297	0.0463421	0.378082	0.00964496	0.583245	0.0883015	0.202539	0.0637368	0.145838	1.07132	18.4986	0.0546368	8.07669	0.117742	0.0873177	2.41822	0.0682024	0.0385798	0.162685	0.0405088	0.4851	0.0600601	0.975045	0.286841	0.139201	0.346088	4.73432	0.245524	0.591483	0.0842738	0.214142	0.730645	0.3541	0.14643	0.0292802	1.43268
b2mJ-11	0.305101	0.0589737	1.77124	0.602218	0.10003	0.166072	2.06384	1.54421	0.177786	2.25899	0.783287	17.4804	0.74772	0.903468	0.0693086	0.842067	0.0212692	0.581126	0.184864	0.255656	0.087139	0.266897	2.05391	26.3765	0.0666538	9.02588	0.192052	0.223005	1.16023	0.0820615	0.0483391	0.115188	0.0541398	1.05955	0.0831278	2.2742	0.363345	0.235457	0.545371	15.0755	0.359307	0.945613	0.129584	0.427085	0.486532	0.638685	0.150048	0.0509243	1.10521
b2mJ-12	0.23198	0.147933	1.0746	0.68085	0.0878259	0.0502366	1.19551	0.0705034	0.047551	1.536	0.476489	10.2484	0.332973	0.567437	0.060004	0.318625	1.0965	0.434758	0.0824007	0.161307	0.0756546	2.46998	0.933504	28.3988	0.0402369	4.23506	0.185417	0.142145	1.36841	0.0967237	0.058794	0.152997	0.154264	1.2244	0.142522	1.26637	0.446187	0.227631	0.536139	9.37528	0.324093	0.819413	1.2846	0.243424	0.903669	0.396968	0.164584	0.101804	0.94675
b2mJ-13	0.31729	0.232546	1.79222	0.928503	0.104358	0.0515382	1.98918	0.259013	0.0719328	1.18564	0.499666	12.0608	0.584579	0.644901	0.0367026	0.260099	0.0688116	0.408479	0.12976	0.136832	0.0709464	0.102712	1.75449	28.2808	0.0378973	5.07083	0.172428	0.148066	1.56016	0.0947609	0.0551057	0.0940765	0.752952	0.793656	0.0420137	1.38495	0.342692	0.214018	0.460826	9.2208	0.48564	2.37219	0.491177	0.396808	0.419879	0.486751	0.0928035	0.0387966	0.945301
b2mJ-14	0.331391	0.125612	2.18463	0.611408	0.0550239	0.0813431	2.83766	0.678451	0.130089	2.09247	0.557398	14.8458	0.333718	0.907177	0.109495	0.942578	0.276332	0.618978	0.185141	0.269585	0.0776147	0.311678	1.0992	30.7849	0.0442067	8.08689	0.26304	0.369886	2.07546	0.0916618	0.0516081	0.127723	0.196695	0.723297	0.0808611	2.84318	0.288981	0.219912	0.727911	26.0477	0.401083	0.993753	0.266754	0.384737	0.712589	0.465992	0.205026	0.10631	1.24727
b2mJ-15	0.271825	0.0694377	1.33959	1.10257	0.0603295	0.112281	2.22174	0.541943	0.147349	1.4334	0.392875	9.1121	0.247217	1.10415	0.0990792	1.16181	0.0118552	0.424896	0.164014	0.0887059	0.0896712	0.117812	0.57914	29.5398	0.0541513	5.62107	0.153498	0.336577	1.60761	0.0331421	0.0254041	0.0894832	0.016936	0.313527	0.078573	2.62136	0.240568	0.143342	0.282649	20.2403	0.478084	0.473145	0.295332	0.293261	1.12143	0.403564	0.490471	0.0666653	2.60067
Mean	0.246118	0.184276	1.57415	0.621077	0.0881287	0.0580386	1.73967	0.442346	0.0783568	1.46401	0.463065	12.9904	0.434904	0.721355	0.0561071	0.477049	0.315405	0.525627	0.109886	0.175804	0.0805913	0.550797	1.248	23.7194	0.0441331	4.71823	0.152103	0.147849	1.44163	0.0848848	0.0543523	0.113383	0.735047	0.76891	0.0632897	1.31419	0.333907	0.187629	0.429041	13.0727	0.312485	1.04818	0.364905	0.245305	0.629459	0.376275	0.157477	0.0539662	1.18696
StdDev	0.250651	0.654968	0.489217	0.298235	0.2462	0.632492	0.333843	0.947227	0.512614	0.28974	0.283108	0.494087	0.472543	0.233749	0.503291	0.595848	1.24262	0.175638	0.39823	0.371808	0.281991	1.29202	0.582681	0.30315	0.321585	0.45041	0.373754	0.679259	0.340716	0.306841	0.34442	0.40803	1.38521	0.48579	0.432754	0.589104	0.34467	0.398758	0.508106	0.583688	0.354517	0.575037	0.959476	0.422017	0.331942	0.360884	0.623481	0.541515	0.385156
B6F-01	0.182434	0.205126	1.05872	0.630824	0.0458493	0.0335671	1.33497	0.0467452	0.00788948	1.7743	0.195123	18.1531	0.14193	0.536357	0.0588432	0.0815246	0.187574	0.545234	0.0373935	0.210934	0.0546048	0.172874	0.856774	66.5274	0.0454004	1.59543	0.229026	0.140248	0.808053	0.0603492	0.0368176	0.0415872	1.06787	1.04582	0.055719	1.37523	0.947105	0.324655	0.31798	0.995762	0.747199	0.461327	9.80151	0.415452	1.19157	0.400455	0.214603	0.0437331	1.03902
B6F-02	0.137172	0.0194917	1.14764	0.813492	0.0414406	0.0429001	0.700349	0.368601	0.0256353	0.996695	0.167357	12.0356	0.215169	0.226591	0.0581195	0.0487293	0.0073094	0.342607	0.0425602	0.10451	0.0352301	0.0669102	0.646729	36.7067	0.0267658	2.75321	0.107816	0.124416	0.91953	0.028827	0.015837	0.0428038	0.0268011	0.409761	0.0446044	0.973485	0.38666	0.131684	0.175495	1.15183	0.47238	0.152232	0.810756	0.315917	0.20603	0.284975	0.127834	0.024093	1.15658
B6F-03	0.221612	0.315146	1.46584	0.653565	0.0339599	0.0256262	1.02342	0.149717	0.0120758	2.12781	0.148869	14.8247	0.14966	0.495603	0.110834	0.116284	0.325782	0.593575	0.0570734	0.340438	0.0406926	0.189361	0.606278	54.3945	0.0462236	2.16979	0.234313	0.21336	0.980576	0.0326471	0.018538	0.057975	1.12064	0.794856	0.123521	1.88254	0.686437	0.351173	0.298555	1.01722	0.761298	0.301477	2.6729	0.395108	1.14062	0.625907	0.351816	0.0435693	1.67733
B6F-04	0.232676	0.175561	1.06426	0.468845	0.0434013	0.0457414	0.756867	1.09441	0.033994	2.14473	0.191336	14.0229	0.131464	0.313764	0.195127	0.117041	0.22311	0.469712	0.0818966	0.427933	0.0546413	0.442829	0.516851	83.4365	0.0304683	2.61634	0.37721	0.439102	1.01411	0.0458921	0.0264545	0.0739025	0.309576	1.10386	0.112947	2.95644	0.884602	0.341399	0.265989	2.01845	0.93272	0.637492	30.2335	0.614993	0.701373	0.809711	0.245273	0.0643717	1.05182
B6F-05	0.210955	0.0472704	1.15977	0.804494	0.0708069	0.0450109	0.884142	0.964507	0.0436338	2.75347	0.445474	17.1442	0.187484	0.38766	0.130531	0.170174	0.011555	0.419962	0.0689938	0.288408	0.0509176	0.21391	0.54624	74.7424	0.0597898	4.61497	0.348504	0.390102	1.52211	0.0842412	0.0535732	0.0332112	0.0210091	1.44218	0.190114	3.66096	0.852081	0.457608	0.197082	1.81145	0.873939	0.242578	0.859459	0.71254	0.731747	1.01179	0.316595	0.0246426	1.37201
B6F-06	0.257675	0.091243	1.09838	0.579306	0.06252	0.0345552	0.56817	1.23324	0.0321225	1.31936	0.222712	8.39432	0.186353	0.469364	0.10915	0.119602	0.0403627	0.441797	0.0543241	0.128945	0.135966	0.24375	0.533927	56.9665	0.0568333	2.27443	0.212908	0.215832	0.799566	0.0493871	0.0271263	0.0445956	0.0779178	0.860636	0.116827	1.61256	0.837899	0.265769	0.262962	1.41186	0.668778	0.367473	0.442924	0.449204	1.2897	0.725378	0.204229	0.0240092	1.53534
B6F-07	0.177373	0.103979	1.76643	0.521501	0.0572044	0.0315886	1.02465	1.52585	0.0457535	2.39841	0.2836	18.5703	0.164885	0.657586	0.183608	0.1382	0.0250077	0.555568	0.0491664	0.25139	0.11742	0.282035	0.448706	113.762	0.0443939	3.22591	0.414906	0.552394	1.19492	0.0771789	0.0460668	0.0266569	0.0460668	1.35507	0.145241	4.9471	1.2204	0.67261	0.169326	2.16578	1.51073	0.270747	0.266366	0.713378	0.980153	1.47298	0.202561	0.0252841	0.830752
B6F-08	0.164002	0.841602	0.768251	0.302469	0.0664343	0.0308429	1.44247	0.889973	0.0486118	1.30874	0.26646	6.93762	0.295828	0.473651	0.143908	0.0709085	0.0780307	0.464709	0.0434053	0.290578	0.108201	0.212966	0.6682	69.4363	0.0277345	1.55069	0.335834	0.341959	0.703132	0.0474831	0.0244111	0.0343987	0.706406	0.916126	0.134363	2.28006	0.88259	0.309471	0.281531	1.95941	0.779928	0.351324	3.02097	0.611746	0.644107	0.863892	0.21381	0.0253306	1.14049
B6F-09	0.260334	0.0646417	0.921659	0.808021	0.0626892	0.0308385	0.77388	0.635722	0.0316377	1.17416	0.264824	6.97563	0.21641	0.367282	0.303942	0.0822713	0.0176296	0.270531	0.0491174	0.151802	0.124259	0.140368	0.684136	33.9142	0.0268322	2.80751	0.223155	0.474209	0.969626	0.0503735	0.0264443	0.0783002	0.0954934	0.719376	0.0805774	1.70644	0.432641	0.283213	0.27437	2.19283	0.444466	0.241139	3.40833	0.430877	0.303136	0.530869	0.169978	0.0549146	0.885339
B6F-10	0.169957	0.0355016	1.95476	0.355734	0.0404919	0.0365217	1.19392	0.941348	0.0144326	3.22246	0.18444	24.127	0.294052	0.670057	0.126608	0.237861	0.0998979	1.11581	0.0613704	0.255564	0.110206	0.339426	0.766826	47.2918	0.0488395	2.32417	0.298692	0.242864	1.08938	0.034588	0.0165674	0.0503649	0.194863	1.22142	0.151151	1.77742	0.865566	0.337521	0.34043	1.47048	0.585555	0.356096	7.23692	0.514208	0.816301	0.818062	0.394175	0.0448326	1.90137
B6F-11	0.253095	0.071434	1.04188	0.535717	0.0472775	0.0386676	0.766787	1.98844	0.0356615	1.94432	0.200144	11.2105	0.173751	0.274936	0.0968678	0.122698	0.124641	0.428141	0.08613	0.210846	0.0467296	0.556107	0.551502	41.1722	0.0188527	2.6105	0.236297	0.226014	0.843409	0.0516787	0.0302544	0.0704473	0.3104	1.87406	0.138072	1.28904	0.832223	0.203773	0.259844	1.80954	0.512984	0.368312	7.19645	0.330711	0.396169	0.447499	0.14703	0.0413577	1.12227
B6F-12	0.182442	0.0258831	0.814503	0.442948	0.0456886	0.0312459	0.426747	0.770578	0.0322486	0.839655	0.187027	3.02516	0.142135	0.221258	0.0876767	0.0567757	0.0066795	0.178014	0.0521669	0.161488	0.0519531	0.126465	0.579466	53.1268	0.0153169	2.27885	0.176258	0.322782	0.655647	0.03516	0.0166987	0.0755209	0.0384071	1.23011	0.0297513	1.26173	0.626979	0.385111	0.235738	1.7306	0.752438	0.348509	0.227865	0.423957	0.365962	0.670627	0.0439761	0.0257929	0.224924
B6F-13	0.176694	0.028994	1.3098	0.432033	0.0635386	0.0428921	0.943129	0.613778	0.0291943	1.44582	0.237101	11.106	0.281681	0.339774	0.0638629	0.0688608	0.0238276	0.496713	0.0422053	0.159307	0.0656089	0.138842	0.688101	47.9457	0.030026	2.42012	0.185994	0.179468	0.823921	0.0387659	0.0199334	0.0660538	0.0797236	1.02046	0.0871886	1.71663	0.718126	0.315867	0.171845	1.95679	0.635322	0.339569	0.386841	0.443328	0.381109	0.876977	0.0897021	0.0436016	0.674125
B6F-14	0.178194	0.0710804	2.40717	0.908799	0.0618562	0.051647	1.7082	0.609122	0.0175914	4.12836	0.201077	31.0845	0.287171	0.323083	0.0933935	0.174655	1.08353	0.970619	0.0521192	0.274094	0.0612489	2.77639	0.952365	48.1478	0.0629345	8.63119	0.306518	0.304083	3.5662	0.0547471	0.0203087	0.0480077	0.53508	2.41968	0.314255	2.0042	1.19155	0.608531	0.41031	1.80885	0.85242	1.0635	4.55954	0.62494	0.775167	0.830642	0.576281	0.04165	3.22726
B6F-15	0.123299	0.0239594	1.21672	0.726664	0.057738	0.0398143	0.729622	0.380529	0.0230656	1.89548	0.20646	7.20105	0.128285	0.315639	0.103198	0.0822954	0.0841111	0.434059	0.0364683	0.183827	0.0614184	0.16047	0.372256	42.669	0.0253011	1.81987	0.24187	0.333365	0.734768	0.0472698	0.0239594	0.0330963	0.208622	1.37638	0.0877925	1.86878	0.939094	0.309846	0.12621	1.17513	0.811009	0.212822	3.1471	0.46276	0.377344	0.718473	0.132885	0.0535753	0.678961
Mean	0.195194	0.141394	1.27972	0.598961	0.0533931	0.0374306	0.951821	0.814171	0.0289032	1.96492	0.2268	13.6542	0.199751	0.40484	0.124378	0.112525	0.155937	0.515137	0.0542927	0.229338	0.0746065	0.40418	0.627891	58.016	0.0377142	2.91286	0.261953	0.300013	1.10833	0.0492393	0.026866	0.0517948	0.322592	1.18599	0.120808	2.08751	0.820264	0.353215	0.252511	1.64507	0.756078	0.380973	4.95143	0.497275	0.686699	0.739216	0.228717	0.0387172	1.23451
StdDev	0.217658	1.4884	0.351082	0.307484	0.211862	0.19135	0.363159	0.632877	0.423429	0.453526	0.314471	0.539137	0.311371	0.34925	0.515063	0.458997	1.7499	0.468012	0.274848	0.379651	0.456559	1.65436	0.24066	0.361047	0.403979	0.599185	0.317195	0.417017	0.64459	0.316469	0.410023	0.335456	1.14813	0.411522	0.570421	0.499383	0.28098	0.392779	0.298175	0.249592	0.338227	0.578695	1.53335	0.258061	0.506536	0.385101	0.591199	0.339703	0.562348
reference-01	0.237779	0.261886	1.50952	0.529319	0.0795477	0.0435263	1.26628	0.865661	0.0616621	1.43426	0.390854	17.0746	0.340779	0.624208	0.079344	0.256898	0.227789	0.676379	0.101865	0.242267	0.0552654	0.539113	1.20746	37.5518	0.036472	3.08929	0.178886	0.162271	1.13013	0.0867683	0.0590283	0.113901	0.877992	1.22494	0.0959817	1.33968	0.595189	0.240869	0.442384	5.43889	0.453172	0.783716	3.2757	0.327459	0.821779	0.43062	0.192007	0.055726	1.26565
reference-02	0.198738	0.352566	1.63932	0.466392	0.0883802	0.0427185	1.26855	1.01329	0.0696406	1.47092	0.402275	18.0139	0.391571	0.622562	0.0753285	0.266656	0.256137	0.660611	0.0751924	0.174013	0.0636348	0.612557	1.18329	34.7552	0.0331958	3.44309	0.187498	0.158679	1.20609	0.0890987	0.0591328	0.0807911	0.976086	1.25823	0.100128	1.1391	0.623264	0.239861	0.438223	6.13298	0.358423	0.629737	3.58222	0.299913	0.838822	0.440854	0.180905	0.0566214	1.20518
reference-03	0.216612	0.239895	1.11341	0.640774	0.0657861	0.0316585	1.06837	0.602633	0.0516999	1.18856	0.324435	14.2031	0.287144	0.494718	0.0627502	0.201883	0.184179	0.52183	0.0580453	0.109713	0.0476943	0.42089	1.00207	29.195	0.035186	2.75236	0.15514	0.118772	0.944148	0.0710148	0.0456138	0.0701245	0.735054	1.02502	0.080298	1.11617	0.487434	0.19115	0.356356	4.08164	0.414303	0.810257	2.85293	0.292731	0.678668	0.374012	0.16982	0.0451931	1.03866
reference-04	0.197989	0.200356	1.30325	0.783046	0.0701582	0.0407128	1.07063	0.650525	0.0570077	1.26534	0.34674	15.0873	0.319725	0.513481	0.0619065	0.221202	0.183543	0.548171	0.0742163	0.140418	0.0586823	0.480138	1.08585	27.4537	0.0320535	2.46111	0.159335	0.143988	0.847089	0.0816433	0.0497995	0.0761596	0.801917	1.03156	0.0792935	1.2575	0.506309	0.214406	0.445484	4.75936	0.428436	0.665084	2.88896	0.311058	0.759579	0.367711	0.196062	0.051693	1.21819
reference-05	0.276026	0.219603	1.41734	0.514445	0.0806708	0.0639163	1.25329	0.930834	0.0849129	1.44976	0.407743	16.4807	0.383507	0.61783	0.074718	0.289209	0.201647	0.607557	0.095344	0.190194	0.0761984	0.497021	1.23524	31.4947	0.0360188	3.67931	0.171987	0.253934	1.40971	0.0676368	0.0460774	0.0921686	0.77588	1.18267	0.0899637	1.43179	0.549943	0.204073	0.449738	6.40053	0.425084	0.905554	3.04791	0.339387	0.751122	0.408497	0.18945	0.0614448	1.12965
Mean	0.225429	0.254861	1.39657	0.586795	0.0769086	0.0445065	1.18543	0.812588	0.0649846	1.36177	0.374409	16.1719	0.344545	0.57456	0.0708095	0.24717	0.210659	0.60291	0.0809325	0.171321	0.060295	0.509944	1.14278	32.0901	0.0345852	3.08503	0.170569	0.167529	1.10743	0.0792324	0.0519304	0.086629	0.833386	1.14448	0.0891329	1.25685	0.552428	0.218072	0.426437	5.36268	0.415884	0.758869	3.12954	0.314109	0.769994	0.404339	0.185649	0.0541357	1.17147
StdDev	0.144694	0.232407	0.143657	0.216341	0.116659	0.265938	0.0894109	0.219648	0.199153	0.0930414	0.0983258	0.0945683	0.126965	0.112616	0.11226	0.142566	0.147831	0.112246	0.218226	0.293991	0.176057	0.139928	0.0846316	0.127694	0.0547007	0.160554	0.0787675	0.305874	0.199916	0.120055	0.129518	0.199151	0.114339	0.0956104	0.103944	0.106095	0.104001	0.100693	0.0923997	0.178893	0.0844739	0.14769	0.096833	0.0613423	0.082711	0.0811134	0.056259	0.112386	0.0758437
TTEST: B6J - b2mJ	0.0686026	0.0341629	0.434459	0.904438	0.752839	0.320673	0.371926	0.0604217	0.110975	0.00688	0.0957536	0.000514477	0.620548	0.389464	0.175095	0.23661	0.979156	0.00226108	0.250011	0.16269	0.544516	0.303163	0.561048	0.353998	0.469702	0.156829	0.27941	0.90647	0.235176	0.643862	0.676273	0.958723	0.934548	0.000494532	2.11556e-08	0.708562	1.99399e-06	0.152101	0.0809176	0.142745	0.371982	0.53897	0.273336	0.209186	0.000190128	0.790168	0.00282934	0.0474943	0.0146914
TTEST: B6J - B6F	7.86647e-05	0.55008	0.150937	0.619652	2.15794e-06	0.00740447	0.0029985	0.477351	0.000145339	0.912915	3.41714e-05	0.000872546	0.00161082	5.59437e-05	0.0122494	3.24332e-05	0.177122	0.0114822	0.000349726	0.500542	0.313289	0.127243	0.00198139	3.35089e-05	0.534654	0.159239	0.001599	0.000323658	0.602645	5.10467e-05	7.13605e-05	1.58757e-05	0.184547	0.223712	0.440563	0.00937579	0.00294958	0.00410824	0.000256096	0.00012458	1.76701e-05	0.00443191	0.0421183	1.47891e-05	0.0057471	0.000308908	0.364595	0.000787432	0.0788731
[truncated: 20 more columns]
