# Supplementary material for: Quantitative Analysis of Mouse Urine Volatiles: In Search of MHC-Dependent Differences
Source: PLoS One. 2007 May 9;2(5):e429. doi: 10.1371/journal.pone.0000429 (PMC1855987; doi:10.1371/journal.pone.0000429)
Supplement: Table S3 — Abundance of volatile components from urine of B6NCrl, BALB/cCrl and DBA/2Crl mice. The reference refers to a mixture of equal amounts of urine from five urine samples from different mice for each strain. The occurrence of the fragment m/z 60 used for the quantification of 2-sec-butyl-4,5-dihydrothiazole (component #62) suggested its presence of in several of the samples from DBA/2Crl mice. Repetitions of these analyses with fresh urine samples from the same mice were completely negative in accordance with results from urine mixtures (cf. Fig. 2). Therefore, we concluded that urine from DBA/2Crl mice contained less than 0.1% of component #62 in comparison to the two other strains. For t-tests compare Table S2. (0.10 MB XLS) [file pone.0000429.s005.xls]

## Sheet: Tabelle1
Substance number	D	E	2	3	4A	5A	6	7	7A	8	9A	11	12	15	16	16A	17	18	19	20	21	22	26	27	28A	30	31	31A	32	34	35	36	37	38	39	41	43	44A	44B	46	47	48	49	50	55	56	56A	56B	57
Retention time [min]	5.2514	5.41894	5.748	6.35696	6.664	7.19065	7.3448	7.6906	7.9418	9.1372	9.29735	10.1094	10.4924	11.6006	11.6936	11.8743	12.0236	12.3632	12.6424	13.0814	13.7292	14.1582	15.2812	15.93	16.198	17.5173	17.7408	17.7862	18.0236	18.3515	18.7471	19.0269	18.9136	20.0102	20.2474	21.4242	22.3734	23.2488	23.4828	23.7012	24.0908	24.484	24.6998	24.7531	26.6005	26.7248	27.742	27.8682	28.1236
Mass of characteristic fragment	47.05	43	58.1	79	72.05	55.05	43.1	71.1	76	43.1	57.1	43.1	44.1	55.1	112.1	43.1	56.1	69.05	94	43.1	91.05	71.1	56.1	126	142	60.05	98.05	109.1	74.05	86	73.05	91.05	56.1	58.1	94	55	55.1	81	83.05	106.05	57.1	73.05	94.1	99.1	60	99.05	114.1	122.05	111.1
Mouse strain - number
B6NCrl-01	0.387446	2.68736	0.858506	0.622226	0.11471	0.0835807	0.759866	4.10856	0.127476	0.847791	0.31261	3.15815	0.171436	0.802032	0.573481	0.190061	0.957082	0.646773	0.189271	0.298478	0.033392	3.16464	0.334205	94.881	0.18609	2.32415	0.112799	0.762788	0.963164	0.131826	0.0852466	0.0264133	0.333603	0.728344	0.0307406	3.50123	1.12495	0.209226	0.0847173	2.02457	1.10906	0.425624	1.15151	0.615774	1.49053	0.352826	0.079054	0.224354	0.668278
B6NCrl-02	0.24127	1.09535	0.45462	0.874941	0.0930927	0.0553712	1.02383	1.33304	0.096906	0.128727	0.230448	0.532794	0.197675	0.666462	0.156967	0.194611	0.102914	0.447034	0.29514	0.109323	0.0396465	0.569179	0.277953	44.1155	0.0467271	0.716481	0.0341561	0.222877	0.219949	0.128495	0.0891646	0.0235614	0.0488573	0.248581	0.00732859	0.98003	0.82864	0.116737	0.0122143	11.1384	0.548594	0.180404	0.308269	0.224745	2.24318	0.181855	0.0296405	0.124795	0.565505
B6NCrl-03	0.138059	1.89065	0.435952	0.288294	0.0612141	0.0386073	0.260882	2.46876	0.0336175	0.190477	0.260812	0.530043	0.0579393	0.330903	0.347356	0.117538	0.322688	0.351105	0.0667589	0.22479	0.0213172	1.29512	0.191648	65.9211	0.199548	1.75235	0.0467981	0.291858	0.724457	0.0684911	0.0557661	0.0157732	0.0643455	0.259427	0.00943735	1.77406	1.0953	0.0971592	0.0542399	0.627341	0.874863	0.113291	0.170657	0.381348	2.95708	0.124579	0.0372063	0.0841279	0.360857
B6NCrl-04	0.285063	1.24194	0.192002	0.285197	0.0838785	0.0260535	0.744812	1.22621	0.0325714	0.257208	0.256924	1.51365	0.0591274	0.757865	0.124095	0.145963	0.0471784	0.568319	0.24454	0.0774503	0.0326177	0.360624	0.213755	49.7307	0.0658196	0.458523	0.0688675	0.160634	0.111509	0.242608	0.166694	0.0222048	0.0302174	0.739135	0.0108924	0.793549	0.691934	0.474396	0.0623476	12.7119	0.641219	0.02669	0.205575	0.159369	1.26043	0.0821742	0.0344458	0.236924	0.381486
B6NCrl-05	0.207794	1.33144	0.45553	0.318931	0.0355563	0.0388669	0.803664	2.56088	0.0397768	0.475634	0.115036	1.90567	0.0580871	0.45337	0.397203	0.146829	0.29894	0.813226	0.101952	0.138201	0.0317005	1.26758	0.201449	78.9186	0.0485727	0.767364	0.0915635	0.367042	0.258315	0.0666697	0.045843	0.0196457	0.0199318	0.372674	0.0144615	2.61319	1.25097	0.238356	0.0508977	9.76576	0.978091	0.111932	0.462761	0.408578	2.27265	0.20526	0.0879439	0.157072	0.599495
B6NCrl-06	0.198742	1.57408	0.239038	0.510878	0.0836319	0.0308979	1.47622	1.83433	0.0499037	0.529539	0.812356	11.0794	0.0956335	0.955037	0.152662	0.173819	0.0238385	0.468782	0.0524783	0.11665	0.0470832	0.462146	0.453337	38.9192	0.0733966	1.0193	0.0277708	0.303104	0.255123	0.152718	0.0980369	0.025362	0.0270892	1.27681	0.0118932	2.96267	0.680442	0.855553	0.0452931	276.852	0.550552	0.176622	0.366432	0.241085	0.599693	0.217968	0.0112637	0.118895	0.135596
B6NCrl-07	0.294888	2.52159	0.398928	0.339201	0.0335059	0.038309	0.894967	2.39117	0.0407959	0.297484	0.154958	1.20191	0.0692725	0.886611	0.258301	0.235603	0.08084	0.372554	0.105886	0.137835	0.0340106	0.800118	0.245237	90.3264	0.0763866	1.19962	0.103891	0.521006	0.336359	0.108939	0.067439	0.0233781	0.0418849	0.218892	0.00732987	2.50918	0.856525	0.384759	0.0506431	11.3112	1.11408	0.0507845	0.288188	0.432783	1.3383	0.191678	0.048107	0.370861	0.554661
B6NCrl-08	0.287288	1.66288	0.418206	0.417893	0.0790621	0.124035	0.851846	1.43201	0.097007	0.331675	0.192408	2.81293	0.593631	0.356647	0.135428	0.0540819	0.149243	1.0191	0.218067	0.203794	0.029883	0.608656	1.011	29.696	0.0765184	1.36563	0.0297236	0.203908	0.603358	0.0543803	0.0335681	0.0252105	0.238106	0.50216	0.0130542	1.382	0.794711	0.0713843	0.17533	2.80157	0.472366	0.449624	0.429021	0.345191	0.367719	0.321874	0.0255779	0.139579	0.47805
B6NCrl-09	0.378521	1.05081	0.695695	0.872314	0.0783825	0.0730489	1.50079	8.45733	0.137375	0.353286	0.167923	3.30804	0.0889114	0.587192	0.197656	0.148809	0.12561	0.580461	0.231375	0.0154581	0.0407824	1.6905	0.224744	39.6243	0.0581992	1.52353	0.0548028	0.415836	0.421671	0.0888956	0.0645739	0.0280126	0.0226575	0.332566	0	1.87474	0.544294	0.38517	0.0226575	23.1964	0.53475	0.0961743	0.2952	0.20418	0.576997	0.134481	0.0631668	0.153878	0.558792
B6NCrl-10	0.15134	2.28724	0.146506	0.325713	0.0478476	0.0304066	0.387475	0.766701	0.021934	0.186772	0.19445	0.796589	0.0878541	0.34474	0.165421	0.078741	0.0582478	0.38077	0.0705748	0.234864	0.0231694	0.273638	0.324962	51.3319	0.214459	1.5071	0.053283	0.24296	0.500603	0.109185	0.0757932	0.018219	0.0535957	0.188624	0.00714609	1.25988	0.471256	0.116444	0.132388	1.59602	0.680379	0.133646	0.263074	0.296275	2.22509	0.116321	0.0509204	0.164023	0.793911
B6NCrl-11	0.39881	2.88038	0.271231	0.371098	0.129873	0.0432578	0.79571	6.05261	0.042457	0.492489	0.481536	2.16042	0.0806284	1.27798	0.186233	0.30808	0.0983029	0.702576	0.262224	0.143965	0.0396147	1.43935	0.267504	50.5112	0.23531	0.96889	0.11197	0.268961	0.255745	0.336987	0.229024	0.0240714	0.0316521	0.93562	0.0210022	1.46617	0.834923	0.624927	0.130854	10.9089	0.651981	0.0946249	0.716991	0.212478	2.32785	0.125082	0.114184	0.199821	0.718792
B6NCrl-12	0.499415	5.05875	0.659233	0.692454	0.0411751	0.0512838	1.49802	1.91446	0.025791	1.47809	0.40881	5.33781	0.238608	1.72528	0.257233	0.325524	2.94373	1.47142	0.302904	0.219786	0.04511	8.73312	0.686104	77.2239	0.173183	1.96988	0.273788	0.559854	0.879438	0.114181	0.0715433	0.0345205	1.62528	2.29129	0.0281964	4.4174	2.66015	1.47292	0.760121	6.48641	0.987437	0	6.26767	0.73342	3.1008	0.787501	0.165784	0.59306	0.450315
B6NCrl-13	0.333771	5.96009	0.694161	0.541476	0.0209943	0.0511465	0.608888	2.73044	0.0438178	0.508154	0.153072	5.84629	0.736525	0.269668	0.17699	0.0864894	0.0295212	0.685625	0.341881	0.812294	0.0312411	0.679209	1.74671	24.5293	0.132866	4.76632	0.154992	0.304634	1.78926	0.0243623	0.0209415	0.0229874	0.053064	0.738726	0.010926	2.07131	0.547333	0.146447	1.82793	2.74841	0.327786	1.03701	0.590076	0.415342	0.93576	0.306911	0.171519	0.538984	0.726606
B6NCrl-14	0.468183	3.92217	0.931042	0.579132	0.0351596	0.0312567	0.617817	1.59578	0.0260882	0.309027	0.14556	3.12677	0.0361609	0.530517	0.146194	0.0985073	1.00671	1.11294	0.15059	0.0985834	0.0410302	2.87985	0.144621	34.5027	0.0356035	0.494076	0.0561467	0.131718	0.151296	0.11478	0.0737259	0.02992	0.276233	0.642031	0.0121937	0.875855	0.724065	0.495719	0.0673341	4.06157	0.604052	0.512345	19.3451	0.16431	1.67424	0.106713	0.065566	0.40981	0.704983
B6NCrl-15	0.32353	2.60967	0.341499	0.439724	0.0364031	0.0453718	0.891354	0.804276	0.0314604	0.460087	0.180867	1.70141	0.814353	0.58949	0.545379	0.229887	0.132892	0.806488	0.157366	0.376866	0.0322257	0.396741	2.51018	79.2209	0.0851209	2.06482	0.173014	0.754219	0.897783	0.064319	0.0469916	0.0174828	0.682763	1.09287	0.0169716	3.73015	1.42332	0.340389	1.59513	2.62343	1.09046	1.37522	3.45362	1.0319	2.30459	0.440701	0.0881879	0.717527	0.558457
Mean	0.306275	2.51829	0.479477	0.498631	0.0649658	0.0507662	0.87441	2.6451	0.0564651	0.456429	0.271185	3.00079	0.225723	0.702253	0.254707	0.16897	0.425183	0.695145	0.186067	0.213889	0.0348549	1.64136	0.588894	56.6302	0.113853	1.52654	0.0929045	0.367427	0.557869	0.120456	0.0816235	0.0237842	0.236618	0.704516	0.0134383	2.14743	0.968587	0.401972	0.338139	25.2569	0.744378	0.318933	2.28761	0.391118	1.71166	0.246395	0.0715045	0.282247	0.550386
StdDev	0.35303	0.57862	0.498487	0.396131	0.502649	0.507528	0.427682	0.795977	0.678773	0.733777	0.667169	0.913014	1.16419	0.561908	0.574719	0.47535	1.79628	0.450702	0.504035	0.884062	0.210816	1.31024	1.15431	0.401407	0.607031	0.696143	0.71996	0.541309	0.794696	0.653359	0.647728	0.206479	1.79647	0.782408	0.601798	0.518745	0.558225	0.920096	1.7389	2.7661	0.346342	1.2472	2.18592	0.61661	0.5035	0.740751	0.673148	0.699375	0.31133
BALB/cCrl-01	1.16008	1.61337	1.53789	1.22852	0.130617	0.0993081	2.1254	0.936434	0.560726	0.720243	0.769815	3.52728	0.579184	1.87004	0.0691041	0.284565	0	0.557019	1.151	0.0521694	0.0633452	0.267175	0.736258	17.432	0.15224	2.91961	0.0566497	0.175381	0.737662	0.302029	0.202812	0.0514661	0.250718	0.475954	0	1.33144	0.142598	0.0930001	0.112055	12.6456	0.233581	0.0626795	2.735	0.00626795	3.22891	0.267887	0.131924	0.724185	1.77643
BALB/cCrl-02	1.11871	3.53138	1.74341	0.504942	0.0416537	0.0428704	3.05057	0.601768	0.238238	1.51658	0.335568	6.66205	0.140854	1.62377	0.0969062	0.285973	0.0724317	1.07022	0.887525	0.302455	0.0470171	0.319569	0.564709	28.6716	0.127098	2.88539	0.109363	0.224154	1.09722	0.245686	0.157117	0.0337777	0.11824	0.801556	0.0153748	1.76025	0.274085	0.11345	0.455598	15.8128	0.267897	1.07294	2.51557	0.254696	4.52373	0.6474	0.138767	0.918871	1.10996
BALB/cCrl-03	0.776685	4.86196	0.975965	0.606624	0.0272996	0.0356464	2.84298	0.224318	0.198522	1.82179	0.411656	8.37027	0.181461	1.33103	0.153905	0.264867	0	0.706447	0.623205	0.620935	0.0422124	0.0613622	0.743344	48.5901	0.175229	3.41078	0.200493	0.352698	1.39262	0.207492	0.12513	0.0313841	0.0240335	1.13713	0.0168234	4.32774	0.22285	0.256955	0.949915	30.1182	0.630512	0.864593	0.906924	0.496811	3.42602	0.658448	0.0862189	0.460204	0.532524
BALB/cCrl-04	0.78582	2.19762	1.71968	1.16094	0.017918	0.0837784	2.83516	0.452376	0.308748	1.01423	0.27834	7.02685	0.389314	1.29893	0.0657817	0.265205	0.0152364	0.854268	1.19216	0.24788	0.0573204	0.116369	0.572338	20.3396	0.145469	1.89061	0.0622151	0.143718	0.819301	0.114527	0.0863393	0.04569	0.0380909	0.389622	0.00507878	1.63895	0.139456	0.0774337	0.158059	19.1967	0.283669	0.578265	0.681972	0.230331	2.26964	0.396339	0.0623738	0.240823	0.610739
BALB/cCrl-05	0.45474	1.34255	3.22893	0.536028	0.0443125	0.0347702	3.22183	0.167042	0.0983498	0.37013	0.254472	6.42852	0.457443	1.36773	0.0341912	0.18667	0	0.523393	0.411013	0.232725	0.0404863	0.0418594	1.33012	17.648	0.0823394	1.79713	0.0724227	0.06463	0.677361	0.101485	0.068837	0.0217012	0.1139	0.548457	0	0.814394	0.224754	0.0792652	0.669689	22.7962	0.211859	1.0011	0.932971	0.220601	1.76338	0.208882	0.0304958	0.188441	0.495517
BALB/cCrl-06	1.33283	4.29716	1.24049	0.578372	0.104786	0.068697	2.10751	0.465684	0.354384	1.06343	0.695323	3.94397	0.310781	2.19745	0.129666	0.205226	0.345445	0.834731	1.05649	0.0813794	0.0924245	0.941887	0.676779	48.9063	0.218157	1.51203	0.0782871	0.272214	0.637749	0.391206	0.269465	0.0301898	0.299475	1.16604	0.0215967	1.9013	0.278206	0.172578	0.230366	18.6988	0.469806	0.574521	1.25056	0.301359	3.30372	0.411661	0.089345	2.05169	1.2602
BALB/cCrl-07	0.311634	3.53531	0.629768	0.553759	0.0376122	0.0253488	1.03097	0.0298643	0.0200759	0.152833	0.251628	0.655441	0.445449	0.623928	0.0249467	0.056806	0.0389065	0.265649	0.1423	0.071707	0.0480411	0.0525333	1.5763	12.5564	0.0903605	0.42719	0.109853	0.0398232	0.179606	0.200917	0.141279	0.0262934	0.165554	0.47458	0	0.288222	0.180841	0.064526	0.998535	11.3305	0.165618	0.514897	2.7682	0.346831	0.981409	0.213694	0.0349713	0.688448	0.393435
BALB/cCrl-08	0.395963	4.65814	0.300139	0.593896	0.0251558	0.0302487	1.5252	0.300741	0.0804446	0.400037	0.357974	2.14818	0.20733	0.899255	0.0613267	0.189898	0.11283	0.283137	0.246291	0.176417	0.0466016	0.0900494	0.776562	18.6141	0.0687899	1.08237	0.091946	0.108238	0.425854	0.154638	0.10718	0.0196842	0.114396	0.318787	0.00686378	1.2281	0.106754	0.0936071	1.02898	19.4488	0.243769	0.536316	0.360954	0.167652	1.7236	0.215788	0.0861404	0.40865	0.559661
BALB/cCrl-09	0.715524	2.1815	0.655623	0.642328	0.0306178	0.0308019	1.76267	0.593338	0.226628	0.490875	0.427402	2.20701	0.0807954	1.16254	0.0836077	0.257604	0.0141677	0.357327	0.485223	0.338746	0.0418244	0.151526	0.408436	21.3958	0.18899	3.11443	0.0875888	0.206106	1.14958	0.253594	0.159551	0.0420596	0.0283354	0.183061	0	1.47507	0.0718811	0.0722622	0.188092	18.8548	0.267922	0.351108	0.768605	0.22613	2.25247	0.211703	0.0897352	0.493687	0.973284
BALB/cCrl-10	0.691635	4.20388	0.283422	0.443223	0.0700462	0.037661	1.53426	0.211158	0.210108	0.156294	0.849371	0.458089	0.477824	0.96542	0.0366933	0.163094	0.0095905	0.0981339	0.583994	0.298482	0.0685913	0.0474222	1.77921	18.4765	0.0915337	2.04074	0.0991927	0.102477	0.976489	0.316386	0.221773	0.0225377	0.095905	0.423068	0.0019181	0.643321	0.0609764	0.0656451	1.18852	75.0938	0.20767	0.680552	0.293228	0.217991	2.17316	0.178713	0.0777924	0.517892	0.991444
BALB/cCrl-11	1.43354	3.17479	0.250701	0.510373	0.0451912	0.031978	1.30112	1.00974	0.367087	1.01628	0.634144	4.47739	0.130031	1.78605	0.111929	0.295331	0.0652794	0.742973	0.91743	0.227954	0.0810232	0.458498	0.399377	37.6433	0.114806	1.78448	0.0908446	0.240476	0.630308	0.361602	0.250065	0.0593277	0.0338165	0.830098	0.0210451	2.25029	0.20456	0.156794	0.103635	11.5919	0.474824	0.413048	2.93778	0.253565	2.93702	0.46522	0.126836	0.484807	1.58354
BALB/cCrl-12	1.0927	1.58829	1.636	0.419748	0.0762765	0.0415834	2.57605	0.471035	0.19076	1.45037	0.426664	5.04788	0.1248	1.57872	0.0733502	0.258732	0.167066	1.20553	0.706079	0.0549587	0.0444813	0.72313	0.379662	25.9467	0.119664	1.13392	0.0838919	0.207141	0.470067	0.211514	0.131053	0.0265619	0.163538	0.78293	0	1.59727	0.3015	0.130619	0.0998631	9.87699	0.385532	0.306096	8.78254	0.21438	3.41004	0.503559	0.116425	0.741503	1.02307
BALB/cCrl-13	0.514806	2.28946	0.53522	0.464812	0.0881799	0.0330274	1.61292	0.200564	0.121436	0.629375	0.591987	2.26326	0.220416	1.29634	0.0745235	0.158458	0.0371931	0.591699	0.261248	0.127154	0.0364454	0.125281	0.68317	22.454	0.105319	0.754027	0.057314	0.127996	0.30526	0.310119	0.206567	0.0230122	0.223181	0.362631	0	0.885509	0.21397	0.105999	0.359012	8.751	0.234329	0.333941	0.916983	0.169113	2.62915	0.230202	0.0703064	0.267383	0.762282
BALB/cCrl-14	0.296512	2.09038	0.251776	0.608087	0.0728396	0.0253014	0.872568	0.155778	0.110278	0.160165	0.505218	0.518498	0.313092	0.823029	0.0322155	0.0719538	0.0289337	0.179998	0.243777	0.0791916	0.0544655	0.0924266	0.936623	21.7057	0.0869169	0.834196	0.0253838	0.0655828	0.342186	0.225949	0.162856	0.0208557	0.0445134	0.190323	0	0.526174	0.0913394	0.0511905	0.233211	43.7315	0.247861	0.331939	0.291679	0.168523	1.58637	0.101994	0.0247773	0.393941	0.676311
Mean	0.791513	2.96899	1.07064	0.632261	0.0580361	0.0443587	2.02851	0.415703	0.220413	0.783045	0.484969	3.83819	0.289912	1.34459	0.0748677	0.210313	0.0647915	0.590752	0.636266	0.208011	0.0545914	0.249221	0.82592	25.7414	0.126208	1.82764	0.0875318	0.166474	0.702947	0.242653	0.163573	0.0324672	0.122407	0.577446	0.00633576	1.47629	0.179555	0.109523	0.483967	22.7105	0.308918	0.544429	1.86735	0.233875	2.58633	0.336535	0.0832934	0.612895	0.9106
StdDev	0.480015	0.409787	0.790732	0.391412	0.575143	0.514734	0.379385	0.703983	0.643406	0.695604	0.401589	0.677648	0.544784	0.32633	0.509427	0.367512	1.45145	0.564407	0.562438	0.746859	0.301459	1.11488	0.529483	0.443731	0.352366	0.520466	0.45476	0.537392	0.502731	0.358137	0.366339	0.385122	0.723404	0.550837	1.3445	0.675025	0.439555	0.504134	0.826046	0.777795	0.426929	0.520739	1.18701	0.463569	0.36475	0.528621	0.443175	0.755728	0.457909
DBA/2Crl-01	0.17424	2.33677	0.387442	0.423283	0.0139731	0.0284223	1.43273	0.220011	0.0475607	0.390475	0.0371721	1.32451	0.0759178	0.0105116	0.129593	0.00946043	0.0113599	0.381	0.091803	0.0807742	0.0288827	0.0710867	0.207111	25.0563	0.0584655	0.584775	0.0333627	0.167808	0.198131	0	0	0.014629	0	0.218279	0	0.78396	0.416582	0.0643761	0.0476438	3.33777	0.322644	0.238846	0.289431	0.204719	0.064148	0.207828	0.0353831	0.187739	0.342206
DBA/2Crl-02	0.81178	2.39328	0.609281	0.540107	0.0204081	0.0385901	1.43555	0.469134	0.273294	1.37535	0.0257955	92.6681	0.170774	0.00614296	0.311394	0	0.171746	1.36415	0.555163	0.377971	0.0386208	0.469632	0.419859	40.9716	0.118611	3.18943	0.079109	0.447918	0.986732	0	0	0.0261272	0.0380863	2.14422	0.0905816	2.09024	0.805036	0.14205	0.141008	5.19214	0.555249	0.656542	1.4549	0.598671	0	0.957272	0.0633536	0.30102	0.523825
DBA/2Crl-03	0.989392	3.31998	0.527272	0.502159	0.0210744	0.0345267	1.45632	0.641127	0.240463	0.744111	0.0230178	36.4379	0.0918042	0.0154994	0.237881	0.0238452	0.1147	1.08858	0.641304	0.306881	0.0357845	0.403303	0.361576	28.9573	0.058831	2.18699	0.0597895	0.373406	0.970978	0	0	0.0284593	0.0815912	1.78762	0.0472946	0.995919	0.454469	0.0767697	0.102896	8.14578	0.335077	1.49545	4.02751	0.37515	0.0256038	0.6611	0.0678647	0.696822	0.651438
DBA/2Crl-04	0.785645	2.56428	0.497679	0.551791	0.022585	0.0308358	1.26847	0.446726	0.196995	0.813709	0.0192406	44.3792	0.104134	0.00605431	0.174524	0	0.176588	0.793618	0.418869	0.318487	0.0372861	0.461503	0.309794	27.981	0.0859591	2.25842	0.0689235	0.302282	1.08456	0	0	0.0273037	0.0457294	1.1273	0.0356575	1.16004	0.369453	0.0787169	0.125087	6.69036	0.348693	0.884095	1.56107	0.312112	0	0.73433	0.0766209	0.227367	0.70917
DBA/2Crl-05	0.514664	3.6291	0.684817	0.633521	0.026209	0.0429017	12.737	0.206378	0.123058	3.14893	0.0260894	58.4263	0.172907	0.00650025	0.363169	0	0.0398621	1.51808	0.302701	0.215674	0.0345085	0.103523	0.554288	68.6812	0.0605095	5.55848	0.287665	0.799959	2.2666	0	0	0.0260114	0.1615	2.64344	0.20962	4.54794	1.0779	0.25592	0.208958	8.28117	0.911597	1.69981	1.37335	0.959191	0	2.39299	0.237714	0.205715	0.473953
DBA/2Crl-06	1.13053	1.6078	1.14283	0.81874	0.0198169	0.0479779	4.12204	0.731375	0.289659	1.81193	0.0328919	92.1414	0.163226	0.0130581	0.217618	0	0.183099	1.39093	0.617504	0.0623862	0.0506731	0.570334	0.476667	31.9927	0.0839006	2.51595	0.130467	0.501856	1.13181	0	0	0.0275003	0.118844	3.51747	0.0719917	2.21681	0.955994	0.135148	0.138556	9.23123	0.483158	0.785045	2.38331	0.529973	0	1.12113	0.104544	0.443778	0.41191
DBA/2Crl-07	1.25714	3.77031	0.470869	0.474401	0.0165475	0.0407961	1.60437	0.840314	0.447826	0.956254	0.0162789	10.7526	0.12463	0.0116278	0.399018	0	0.0296427	0.796982	0.870999	0.30377	0.035645	0.242518	0.396446	43.2084	0.0836795	2.27228	0.0890794	0.644696	0.826856	0	0	0.0482298	0.016494	0.974055	0.0472484	2.44568	0.566402	0.0953084	0.128351	13.1836	0.496374	0.396715	1.34147	0.645185	0.0116278	0.697446	0.0736063	0.973396	0.546268
DBA/2Crl-08	0.990678	2.17878	0.658144	0.501937	0.018843	0.049578	1.6763	1.22889	0.451348	0.982375	0.0360681	43.825	0.179626	0.0126497	0.326098	0	0.253192	0.833702	0.794665	0.290174	0.0367373	0.804996	0.473232	39.0361	0.0723412	2.41236	0.0808595	0.472983	0.845975	0	0	0.0261482	0.0337988	1.54382	0.0525115	1.84906	0.531051	0.117504	0.156147	6.50618	0.474957	0.457482	0.541693	0.504147	0	0.768696	0.065824	0.130489	0.509282
DBA/2Crl-09	1.15644	2.08693	0.590471	0.56793	0.0204819	0.0585206	0.811954	1.03727	0.653522	0.581248	0.030409	1.82408	0.111373	0.0210426	0.469095	0.0198048	0.0228126	0.375788	0.547928	0.258049	0.0449618	0.232059	0.328189	48.0765	0.277251	1.83473	0.0888356	0.795743	0.842876	0	0	0.0222804	0.037134	0.423308	0.0302567	3.31483	0.384855	0.0758052	0.0601087	5.67954	0.616737	0.279417	0.703791	0.76507	0	0.535141	0.0484053	0.218303	0.435475
DBA/2Crl-10	1.32188	3.17622	0.561598	0.500287	0.0226533	0.0904355	1.269	0.902744	0.526011	0.664673	0.0240582	4.8599	0.149268	0.0124114	0.299526	0.0223405	0.0285946	0.455938	0.728667	0.224008	0.049406	0.237911	0.388692	36.1705	0.123586	1.59329	0.0824687	0.603448	0.583968	0	0	0.0320102	0.0335107	0.512218	0.0281602	2.1761	0.353425	0.083994	0.0651958	9.88733	0.498903	0.321605	1.18487	0.603793	0	0.596029	0.0561528	0.364531	0.535797
DBA/2Crl-11	1.30982	3.80665	0.755785	0.533125	0.0264888	0.04053	2.72069	0.245509	0.223701	1.19715	0.0386848	40.2127	0.157117	0.021368	0.242274	0.0402221	0.238963	2.03208	1.09834	0.263277	0.0479372	0.440344	0.34838	34.3956	0.177457	1.8727	0.0912941	0.374098	0.662101	0	0	0.0343044	0.0856165	2.42713	0.0444756	1.23084	0.870124	0.0947833	0.0768443	10.7967	0.410866	1.38242	3.37704	0.517937	0	0.860062	0.0572159	0.41349	0.482588
DBA/2Crl-12	1.57068	3.95524	0.743134	0.579956	0.0208957	0.0619504	1.79908	1.16147	0.534661	0.90952	0.0297649	10.3165	0.153435	0.0122808	0.354074	0.0429827	0.0553838	0.990986	0.900962	0.33532	0.0649506	0.372771	0.39324	33.2209	0.0817531	2.94009	0.0835264	0.467664	0.917775	0	0	0.0344328	0.0122808	0.70312	0.0299111	2.3205	0.388851	0.0584921	0.0331274	8.47743	0.463652	0.454269	1.28705	0.707704	0	0.811216	0.0498096	0.489719	0.468004
DBA/2Crl-13	1.38059	4.04543	0.693685	0.653057	0.0269033	0.0502639	2.1066	0.576775	0.472534	1.03245	0.0281656	13.006	0.126061	0.0454344	0.264307	0.0491183	0.0261174	0.832014	0.949341	0.444622	0.0469534	0.160995	0.296971	30.894	0.0889741	4.23275	0.059255	0.363287	1.43092	0	0	0.0236013	0	0.902237	0.0381833	1.77975	0.370782	0.0603958	0.0555049	7.77922	0.329852	0.415748	0.286875	0.476442	0.0299953	0.470633	0.0321418	0.104273	0.365117
DBA/2Crl-14	0.695925	2.26866	0.554195	0.762358	0.057402	0.0420524	1.01437	0.306085	0.212326	0.970081	1.63854	13.4841	0.146644	0.00640204	0.2796	0.0256082	0.0789141	0.724849	0.385364	0.324685	0.0364852	0.24873	0.381856	42.7327	0.0517912	2.42535	0.125467	0.40717	1.00239	0	0	0.0234891	0.0667541	0.447892	0.0274929	2.67167	0.401217	0.0972713	0.0894877	4.1587	0.627596	6.06913	1.62105	0.620152	0	0.42699	0.110707	0.168155	0.380583
DBA/2Crl-15	1.00543	3.1374	0.345724	0.561278	0.0217506	0.0386982	10.7183	0.536032	0.309114	1.75115	0.0200341	9.26817	0.172563	0.00679535	0.275405	0.0679535	0.0767603	0.618222	0.588638	0.435873	0.0410004	0.217712	0.429757	50.1993	0.0428148	3.30515	0.154396	0.494282	1.70866	0	0	0.0229764	0.0703455	0.643224	0.0716461	2.91782	0.459794	0.100458	0.216598	15.6353	0.634017	1.20238	0.875843	0.638453	0	0.914528	0.145809	0.227893	0.552435
Mean	1.00632	2.95179	0.614862	0.573595	0.0237355	0.0464053	3.07818	0.636656	0.333471	1.15529	0.135081	31.5284	0.139965	0.0138519	0.289572	0.020089	0.100516	0.946461	0.632817	0.282797	0.0419888	0.335828	0.384404	38.7716	0.0977283	2.61218	0.100967	0.481107	1.03069	0	0	0.0278336	0.0534457	1.33436	0.0550021	2.16674	0.560396	0.102466	0.109701	8.19883	0.500625	1.11593	1.48728	0.563913	0.00875833	0.81036	0.0816768	0.343513	0.492537
StdDev	0.363046	0.2677	0.307811	0.184701	0.419299	0.329796	1.17639	0.532121	0.514708	0.586666	3.07944	0.970328	0.232056	0.724666	0.29985	1.08467	0.827356	0.490229	0.423409	0.382592	0.21352	0.579847	0.218149	0.285686	0.616128	0.446363	0.592629	0.358673	0.472402			0.27062	0.842129	0.731875	0.87432	0.450514	0.432876	0.480812	0.5137	0.401305	0.311754	1.29971	0.713711	0.327688	2.08193	0.61044	0.643414	0.686827	0.20588
reference-01	0.401472	1.05488	0.288949	0.358848	0.0253404	0.0303616	0.711357	0.279275	0.0545645	0.496777	0.230437	5.11876	0.218608	0.572435	0.0855446	0.0800624	0.114114	0.661663	0.223017	0.19	0.029676	0.308448	0.72253	25.0233	0.0632724	1.55707	0.0974054	0.13633	0.52344	0.114615	0.075829	0.0224341	0.182582	0.65468	0.0138376	1.02002	0.316253	0.196352	0.487085	5.26099	0.299026	0.446872	2.77077	0.223135	1.24259	0.298813	0.0705805	0.395122	0.640682
reference-02	0.491921	3.32421	0.372364	0.497787	0.0359189	0.0323664	1.15415	0.493499	0.0720571	0.745234	0.362124	7.28752	0.30644	0.737019	0.117945	0.165578	0.150004	0.88301	0.278585	0.258019	0.035662	0.437946	0.946345	33.3092	0.0914046	2.07855	0.135793	0.216336	0.706849	0.146495	0.0965044	0.0284748	0.248458	0.911797	0.0196581	1.39895	0.437848	0.278579	0.638819	7.84504	0.400347	0.602623	3.51097	0.301394	1.48663	0.429365	0.0899863	0.573708	0.729266
reference-03	0.527174	3.35515	0.379851	0.533072	0.0305212	0.0351634	1.26516	0.493245	0.0839848	0.847348	0.346229	7.37255	0.303837	0.749038	0.113915	0.131943	0.173505	0.887798	0.300876	0.26435	0.0372987	0.508068	0.862356	31.2775	0.0786308	2.34078	0.12601	0.195244	0.826512	0.161518	0.0941226	0.0269067	0.24818	0.841505	0.0164215	1.24327	0.422178	0.240824	0.680413	7.23189	0.345282	0.811286	2.93502	0.305465	1.42142	0.42999	0.0826484	0.489474	0.700978
reference-04	0.505196	1.31299	1.0084	0.957149	0.0220842	0.0536553	1.15768	0.404198	0.162627	0.766199	0.316047	6.38121	0.519148	0.639871	0.0852698	0.0663382	0.135025	0.70189	0.571655	0.198981	0.0432627	0.354447	0.886338	22.4571	0.0750527	1.79763	0.103156	0.14069	0.607252	0.120937	0.0648594	0.0316145	0.229482	0.704658	0.0132191	0.964871	0.359044	0.186256	0.474204	5.28783	0.24615	0.766229	2.54195	0.257008	1.28205	0.392537	0.065335	0.432178	0.600113
reference-05	0.656848	3.69697	0.438779	0.654336	0.0327091	0.0368289	0.999054	0.387901	0.104839	0.719133	0.272891	6.51814	0.293895	0.822398	0.116494	0.0877972	0.148607	0.741652	0.317578	0.33968	0.0404545	0.413799	0.869795	32.0138	0.0670712	2.41678	0.124604	0.175661	0.797254	0.150838	0.0905459	0.0335664	0.240394	0.795528	0.0171895	1.17968	0.407813	0.22785	0.553254	6.56305	0.429944	0.759095	3.16526	0.336715	1.48942	0.44733	0.0769689	0.46578	0.754775
reference-06	0.724833	3.54095	0.395187	0.701755	0.0297456	0.0286366	1.02599	0.369589	0.0892254	0.765168	0.287541	6.85081	0.254309	0.826427	0.117832	0.0742873	0.155672	0.83674	0.307512	0.340777	0.0420754	0.430675	0.867649	32.5454	0.061662	2.43968	0.124825	0.159368	0.841232	0.156702	0.0894177	0.0288604	0.246352	0.829487	0.0171662	1.16448	0.436153	0.228893	0.673345	6.11372	0.511133	0.822195	3.17773	0.341183	1.40772	0.463976	0.0808884	0.458395	0.735605
Mean	0.551241	2.71419	0.480588	0.617158	0.0293866	0.0361687	1.05223	0.404618	0.0945495	0.72331	0.302545	6.58816	0.316039	0.724531	0.106167	0.101001	0.146155	0.785459	0.333204	0.265301	0.0380716	0.408897	0.859169	29.4377	0.0728489	2.10508	0.118632	0.170605	0.71709	0.141851	0.0852132	0.0286428	0.232575	0.789609	0.0162487	1.16188	0.396548	0.226459	0.58452	6.38375	0.371981	0.701383	3.01695	0.29415	1.38831	0.410335	0.0777346	0.469109	0.69357
StdDev	0.214548	0.440553	0.547535	0.333786	0.170025	0.251018	0.183573	0.200699	0.395312	0.164507	0.16155	0.124802	0.332728	0.139418	0.15208	0.387414	0.13718	0.123235	0.364942	0.246314	0.131619	0.170253	0.085851	0.154093	0.154432	0.172618	0.125767	0.183866	0.180191	0.137019	0.144236	0.134955	0.109716	0.119706	0.146604	0.134491	0.123087	0.145835	0.158052	0.163115	0.256156	0.210258	0.113362	0.156731	0.0747787	0.145197	0.113573	0.129032	0.0874016
TTEST: B6J - B6NCrl	0.650101	1.62416e-05	0.00423019	0.0427236	0.0412518	0.694144	0.000973454	0.0154369	0.845793	7.43499e-10	0.0388677	2.78625e-06	0.0507307	0.762872	0.000264275	0.000464336	0.632637	0.631629	0.088785	0.942642	4.0188e-06	0.214713	0.00508385	0.000133595	0.00109588	4.26456e-05	0.000733	0.00069748	0.000492269	0.166335	0.117492	2.44229e-07	0.113396	0.00106628	7.09415e-13	0.00880055	0.019091	0.0882469	0.144971	0.394462	2.75227e-05	0.00322559	0.204416	0.128891	0.0121618	0.0160459	7.8281e-08	0.00135732	2.00229e-07
TTEST: B6J - BALB/cCrl	0.000266212	7.64332e-07	0.0841805	0.956338	0.0120596	0.61676	0.068187	0.0459302	0.000913874	2.86787e-06	0.115387	4.11752e-06	0.11345	5.23759e-05	0.869148	0.00330866	0.0192764	0.155309	0.000147666	0.963106	0.00105099	0.0243033	0.0215899	0.876453	5.28152e-06	0.000234609	1.57507e-05	0.443974	0.00271219	1.24319e-05	1.1088e-05	4.81347e-07	0.0420594	1.61193e-05	1.76834e-13	0.407472	3.37217e-11	1.88675e-05	0.399477	0.0161225	0.381073	0.0431982	0.0495661	0.128315	2.92502e-05	0.352605	2.43805e-07	0.000838589	0.000194814
TTEST: B6J - DBA/2Crl	2.05682e-06	1.23935e-09	0.00786591	0.217388	6.1522e-11	0.777289	0.126725	0.186007	2.18629e-05	0.000955454	0.0364638	0.794823	0.000148889	2.74639e-10	3.55442e-08	1.24756e-06	0.0389	0.140613	3.32302e-06	0.0344075	2.17247e-05	0.0451713	0.000197437	0.00136227	0.00261245	0.02335	0.00103004	1.41273e-06	0.280724			3.61284e-07	0.0251154	0.784665	9.78589e-06	0.00339653	0.638503	2.61918e-06	6.34496e-06	0.50089	0.00345282	0.620883	0.00710708	3.79473e-05	4.05713e-09	0.00555106	7.03605e-08	0.000670693	1.70776e-07
[truncated: 20 more columns]
